# Supplementary material for: Decision-making regarding dental treatments – What factors matter from patients’ perspective? A systematic review
Source: BMC Oral Health. 2025 Nov 25;26:289. doi: 10.1186/s12903-025-07032-9 (PMC12903421; doi:10.1186/s12903-025-07032-9)
Supplement: Supplementary file 1 — Additional file 1: A1. Guideline on literature search, selection, and analysis. A2. Search strategy. A3. PRISMA checklist. A4. SWiM checklist. A5. Search strings for databases, including hits. A6. Characteristics, factors of choice, and references of included articles (N = 233), sorted by number of identified articles per country (descending) within study designs I–V. A7. Methodological characteristics of included articles (N = 233), and search details. A8. Coding scheme, codebook, and framework, including definitions of excluded and summarized codes. A9. Code definitions. A10. Calculation of ICA and ICR. A11. Quality assessment by MMAT: study design I. A12. Quality assessment by MMAT: study design II. A13. Quality assessment by MMAT: study design III. A14. Quality assessment by MMAT: study design IV. A15. Quality assessment by MMAT: study design V. A16. MMAT assessment results description. [file 12903_2025_7032_MOESM1_ESM.zip]

Archive with 16 entries (16 files):
- A12_Quality_assessment_by_MMAT_study_design_II.docx
- A13_Quality_assessment_by_MMAT_study_design_III.docx
- A14_Quality_assessment_by_MMAT_study_design_IV.docx
- A15_Quality_assessment_by_MMAT_study_design_V.docx
- A16_MMAT_assessment_results_description.docx
- A1_Guideline_on_search_selection_and_analysis.docx
- A2_Search_strategy.docx
- A3_PRISMA_checklist.docx
- A4_SWiM_checklist.docx
- A5_Search_strings_for_databases_including_hits.docx
- A6_Characteristics_factors_of_choice_and_references.docx
- A7_Methodological_characteristics_and_search_details.docx
- A8_Coding_scheme_codebook_and_framework.docx
- A9_Code_definitions.docx
- A10_Calculation_of_ICA_and_ICR.xlsx
- A11_Quality_assessment_by_MMAT_study_design_I.docx
