# Supplementary material for: Decision-making regarding dental treatments – What factors matter from patients’ perspective? A systematic review
Source: BMC Oral Health. 2025 Nov 25;26:289. doi: 10.1186/s12903-025-07032-9 (PMC12903421; doi:10.1186/s12903-025-07032-9)
Supplement: Supplementary file 1 — Additional file 1: A1. Guideline on literature search, selection, and analysis. A2. Search strategy. A3. PRISMA checklist. A4. SWiM checklist. A5. Search strings for databases, including hits. A6. Characteristics, factors of choice, and references of included articles (N = 233), sorted by number of identified articles per country (descending) within study designs I–V. A7. Methodological characteristics of included articles (N = 233), and search details. A8. Coding scheme, codebook, and framework, including definitions of excluded and summarized codes. A9. Code definitions. A10. Calculation of ICA and ICR. A11. Quality assessment by MMAT: study design I. A12. Quality assessment by MMAT: study design II. A13. Quality assessment by MMAT: study design III. A14. Quality assessment by MMAT: study design IV. A15. Quality assessment by MMAT: study design V. A16. MMAT assessment results description. [file 12903_2025_7032_MOESM1_ESM.zip › A10_Calculation_of_ICA_and_ICR.xlsx]

## Sheet: ICA_Krippendorf's_Alpha
Reliability coefficient*	Krippendorff’s c-Alpha-binary: 0.000
Total*	Krippendorff’s c-Alpha-binary: 0.865
Legend:
Applied	Number of applications of the code
Units	Number of units to which this code is applied
Total units	Total number of units of all selected documents
Total coverage	% coverage within the selected documents
*	Calculation by atlas.ti (version 9)
Code	Coder	Applied	Units	Total units	Total coverage
academic institution
	Reviewer 2	3	553	103841	0.00533
	Reviewer 1	5	1001	103841	0.00964
acceptance
	Reviewer 2	17	5236	103841	0.05042
	Reviewer 1	9	1707	103841	0.01644
access to care
	Reviewer 2	22	6338	103841	0.06104
	Reviewer 1	27	6217	103841	0.05987
access to facility
	Reviewer 2	6	2311	103841	0.02226
	Reviewer 1	5	1938	103841	0.01866
accuracy
	Reviewer 2	0	0	103841	0
	Reviewer 1	1	130	103841	0.00125
adaption with alternative
	Reviewer 2	1	122	103841	0.00117
	Reviewer 1	4	900	103841	0.00867
aesthetics
	Reviewer 2	58	16146	103841	0.15549
	Reviewer 1	58	14497	103841	0.13961
after care
	Reviewer 2	3	1494	103841	0.01439
	Reviewer 1	9	4565	103841	0.04396
alternative treatment methods
	Reviewer 2	10	4370	103841	0.04208
	Reviewer 1	11	4105	103841	0.03953
altruism
	Reviewer 2	2	2249	103841	0.02166
	Reviewer 1	2	2249	103841	0.02166
animal testing
	Reviewer 2	2	695	103841	0.00669
	Reviewer 1	2	694	103841	0.00668
appearance
	Reviewer 2	11	3647	103841	0.03512
	Reviewer 1	14	3796	103841	0.03656
appointment reminder
	Reviewer 2	3	817	103841	0.00787
	Reviewer 1	3	2000	103841	0.01926
appointment was not with the doctor of choice
	Reviewer 2	4	963	103841	0.00927
	Reviewer 1	2	611	103841	0.00588
apps
	Reviewer 2	0	0	103841	0
	Reviewer 1	0	0	103841	0
attractiveness travel/tourism package
	Reviewer 2	1	1290	103841	0.01242
	Reviewer 1	4	1847	103841	0.01779
availability
	Reviewer 2	9	4290	103841	0.04131
	Reviewer 1	1	165	103841	0.00159
clarity of responsibilities
	Reviewer 2	2	784	103841	0.00755
	Reviewer 1	1	1375	103841	0.01324
collaboration with other medical professionals
	Reviewer 2	3	2305	103841	0.0222
	Reviewer 1	3	924	103841	0.0089
comfort
	Reviewer 2	18	6402	103841	0.06165
	Reviewer 1	26	8039	103841	0.07742
communication skills
	Reviewer 2	0	0	103841	0
	Reviewer 1	9	2742	103841	0.02641
communication with dentist
	Reviewer 2	25	10298	103841	0.09917
	Reviewer 1	9	3210	103841	0.03091
community orientation
	Reviewer 2	2	797	103841	0.00768
	Reviewer 1	1	309	103841	0.00298
complaints during treatment
	Reviewer 2	1	1375	103841	0.01324
	Reviewer 1	0	0	103841	0
complexity of treatment
	Reviewer 2	5	2302	103841	0.02217
	Reviewer 1	3	1916	103841	0.01845
complicated treatment
	Reviewer 2	0	0	103841	0
	Reviewer 1	1	169	103841	0.00163
complications
	Reviewer 2	7	1516	103841	0.0146
	Reviewer 1	15	4237	103841	0.0408
confidentiality
	Reviewer 2	0	0	103841	0
	Reviewer 1	1	130	103841	0.00125
consequences (medical)
	Reviewer 2	20	4413	103841	0.0425
	Reviewer 1	22	4650	103841	0.04478
consequences (non-medical)
	Reviewer 2	4	506	103841	0.00487
	Reviewer 1	4	605	103841	0.00583
continuity of care
	Reviewer 2	2	334	103841	0.00322
	Reviewer 1	2	261	103841	0.00251
continuous professional development
	Reviewer 2	0	0	103841	0
	Reviewer 1	0	0	103841	0
convenience
	Reviewer 2	16	4595	103841	0.04425
	Reviewer 1	16	4598	103841	0.04428
cost
	Reviewer 2	146	34993	103841	0.33699
	Reviewer 1	149	35846	103841	0.3452
cultural competence
	Reviewer 2	0	0	103841	0
	Reviewer 1	3	617	103841	0.00594
customer service
	Reviewer 2	25	7767	103841	0.0748
	Reviewer 1	28	7930	103841	0.07637
delay of treatment
	Reviewer 2	2	829	103841	0.00798
	Reviewer 1	2	675	103841	0.0065
dentist attire
	Reviewer 2	17	5804	103841	0.05589
	Reviewer 1	18	4938	103841	0.04755
dentist behaviour
	Reviewer 2	7	2063	103841	0.01987
	Reviewer 1	5	1893	103841	0.01823
dentist characteristics
	Reviewer 2	26	7301	103841	0.07031
	Reviewer 1	19	4483	103841	0.04317
dentist competence
	Reviewer 2	10	4531	103841	0.04363
	Reviewer 1	17	8248	103841	0.07943
dentist experience
	Reviewer 2	4	2804	103841	0.027
	Reviewer 1	4	1042	103841	0.01003
dentist professional skills
	Reviewer 2	10	4083	103841	0.03932
	Reviewer 1	2	656	103841	0.00632
dentist provides information
	Reviewer 2	16	6537	103841	0.06295
	Reviewer 1	24	11045	103841	0.10636
dentist qualificaiton
	Reviewer 2	16	6927	103841	0.06671
	Reviewer 1	15	4600	103841	0.0443
dentist rotation
	Reviewer 2	2	1876	103841	0.01807
	Reviewer 1	2	1686	103841	0.01624
dentist's responsiveness
	Reviewer 2	0	0	103841	0
	Reviewer 1	3	527	103841	0.00508
diagnostic care
	Reviewer 2	4	1877	103841	0.01808
	Reviewer 1	1	304	103841	0.00293
documentation
	Reviewer 2	1	170	103841	0.00164
	Reviewer 1	3	631	103841	0.00608
durability
	Reviewer 2	7	993	103841	0.00956
	Reviewer 1	0	0	103841	0
duration of treatment
	Reviewer 2	30	9791	103841	0.09429
	Reviewer 1	31	8243	103841	0.07938
ease of cleaning
	Reviewer 2	4	2181	103841	0.021
	Reviewer 1	1	152	103841	0.00146
easy access to modes of non-doctor treatments (e.g., drugs)
	Reviewer 2	3	663	103841	0.00638
	Reviewer 1	3	812	103841	0.00782
efficient treatment
	Reviewer 2	4	571	103841	0.0055
	Reviewer 1	9	1364	103841	0.01314
emergency
	Reviewer 2	4	1185	103841	0.01141
	Reviewer 1	5	1695	103841	0.01632
emergency service availability
	Reviewer 2	4	1394	103841	0.01342
	Reviewer 1	2	694	103841	0.00668
ethics
	Reviewer 2	5	3275	103841	0.03154
	Reviewer 1	4	2431	103841	0.02341
expectation
	Reviewer 2	6	867	103841	0.00835
	Reviewer 1	9	1190	103841	0.01146
experience by patient
	Reviewer 2	65	17382	103841	0.16739
	Reviewer 1	35	8853	103841	0.08526
explanation of treatment
	Reviewer 2	0	0	103841	0
	Reviewer 1	0	0	103841	0
extensive offer of treatment
	Reviewer 2	1	331	103841	0.00319
	Reviewer 1	0	0	103841	0
extent of treatment
	Reviewer 2	8	2158	103841	0.02078
	Reviewer 1	13	2814	103841	0.0271
facilities
	Reviewer 2	16	3850	103841	0.03708
	Reviewer 1	21	5541	103841	0.05336
family orientation
	Reviewer 2	0	0	103841	0
	Reviewer 1	1	309	103841	0.00298
fear
	Reviewer 2	67	16902	103841	0.16277
	Reviewer 1	72	18223	103841	0.17549
feedback culture
	Reviewer 2	0	0	103841	0
	Reviewer 1	0	0	103841	0
flexibility
	Reviewer 2	0	0	103841	0
	Reviewer 1	1	385	103841	0.00371
follow-up care
	Reviewer 2	8	2323	103841	0.02237
	Reviewer 1	3	1289	103841	0.01241
for second opinion
	Reviewer 2	1	384	103841	0.0037
	Reviewer 1	1	383	103841	0.00369
forgetfulness
	Reviewer 2	6	1526	103841	0.0147
	Reviewer 1	4	1065	103841	0.01026
frustration
	Reviewer 2	0	0	103841	0
	Reviewer 1	2	445	103841	0.00429
functionality
	Reviewer 2	26	6518	103841	0.06277
	Reviewer 1	41	10991	103841	0.10584
guideline-orientated working
	Reviewer 2	2	1592	103841	0.01533
	Reviewer 1	8	4379	103841	0.04217
handicap
	Reviewer 2	0	0	103841	0
	Reviewer 1	0	0	103841	0
healing time
	Reviewer 2	0	0	103841	0
	Reviewer 1	1	252	103841	0.00243
health status
	Reviewer 2	22	4658	103841	0.04486
	Reviewer 1	12	2321	103841	0.02235
healthseeking behaviour
	Reviewer 2	20	4618	103841	0.04447
	Reviewer 1	34	7532	103841	0.07253
hygiene
	Reviewer 2	11	4332	103841	0.04172
	Reviewer 1	3	849	103841	0.00818
impact of war
	Reviewer 2	0	0	103841	0
	Reviewer 1	1	204	103841	0.00196
impacts on general health
	Reviewer 2	5	1667	103841	0.01605
	Reviewer 1	8	2671	103841	0.02572
importance
	Reviewer 2	1	112	103841	0.00108
	Reviewer 1	5	1363	103841	0.01313
improve professional oportunities
	Reviewer 2	1	193	103841	0.00186
	Reviewer 1	3	1204	103841	0.01159
income
	Reviewer 2	1	190	103841	0.00183
	Reviewer 1	0	0	103841	0
infrastructure
	Reviewer 2	1	108	103841	0.00104
	Reviewer 1	1	108	103841	0.00104
instability
	Reviewer 2	0	0	103841	0
	Reviewer 1	0	0	103841	0
instalments
	Reviewer 2	1	133	103841	0.00128
	Reviewer 1	2	464	103841	0.00447
insurance
	Reviewer 2	25	9202	103841	0.08862
	Reviewer 1	23	7102	103841	0.06839
intrusiveness of dentist and staff
	Reviewer 2	2	861	103841	0.00829
	Reviewer 1	3	1094	103841	0.01054
invasiveness
	Reviewer 2	2	270	103841	0.0026
	Reviewer 1	3	399	103841	0.00384
knowledge
	Reviewer 2	15	5865	103841	0.05648
	Reviewer 1	15	5863	103841	0.05646
lack of dentist
	Reviewer 2	3	1242	103841	0.01196
	Reviewer 1	9	3509	103841	0.03379
language
	Reviewer 2	3	3598	103841	0.03465
	Reviewer 1	4	2603	103841	0.02507
life-course perspective
	Reviewer 2	5	699	103841	0.00673
	Reviewer 1	2	193	103841	0.00186
limited ressources
	Reviewer 2	0	0	103841	0
	Reviewer 1	3	445	103841	0.00429
location
	Reviewer 2	29	8611	103841	0.08292
	Reviewer 1	26	9201	103841	0.08861
longevity
	Reviewer 2	7	3234	103841	0.03114
	Reviewer 1	10	3519	103841	0.03389
material
	Reviewer 2	4	1544	103841	0.01487
	Reviewer 1	10	2519	103841	0.02426
medical equipment
	Reviewer 2	19	7819	103841	0.0753
	Reviewer 1	17	4502	103841	0.04335
medical need
	Reviewer 2	9	1519	103841	0.01463
	Reviewer 1	21	3583	103841	0.0345
medicine as alternative
	Reviewer 2	0	0	103841	0
	Reviewer 1	5	1447	103841	0.01393
motivation
	Reviewer 2	1	126	103841	0.00121
	Reviewer 1	5	936	103841	0.00901
naturality
	Reviewer 2	0	0	103841	0
	Reviewer 1	10	3539	103841	0.03408
oral health awareness
	Reviewer 2	31	10734	103841	0.10337
	Reviewer 1	16	4138	103841	0.03985
organization
	Reviewer 2	1	843	103841	0.00812
	Reviewer 1	4	1653	103841	0.01592
other/different alternative
	Reviewer 2	2	490	103841	0.00472
	Reviewer 1	1	288	103841	0.00277
outcome
	Reviewer 2	23	7654	103841	0.07371
	Reviewer 1	14	4737	103841	0.04562
overall impression
	Reviewer 2	0	0	103841	0
	Reviewer 1	3	833	103841	0.00802
pain
	Reviewer 2	53	14302	103841	0.13773
	Reviewer 1	57	14358	103841	0.13827
parking
	Reviewer 2	3	2084	103841	0.02007
	Reviewer 1	0	0	103841	0
patient attitude
	Reviewer 2	6	1946	103841	0.01874
	Reviewer 1	0	0	103841	0
patient characteristics
	Reviewer 2	23	3821	103841	0.0368
	Reviewer 1	16	2977	103841	0.02867
patient knowledge
	Reviewer 2	42	13654	103841	0.13149
	Reviewer 1	37	11893	103841	0.11453
patient motivation
	Reviewer 2	10	3293	103841	0.03171
	Reviewer 1	14	3941	103841	0.03795
payment modality
	Reviewer 2	7	3985	103841	0.03838
	Reviewer 1	5	3650	103841	0.03515
personal circumstances
	Reviewer 2	5	746	103841	0.00718
	Reviewer 1	0	0	103841	0
personalized care
	Reviewer 2	0	0	103841	0
	Reviewer 1	1	1290	103841	0.01242
physical needs of patient
	Reviewer 2	31	8279	103841	0.07973
	Reviewer 1	30	9367	103841	0.09021
prevention
	Reviewer 2	15	4272	103841	0.04114
	Reviewer 1	18	4125	103841	0.03972
professional authority
	Reviewer 2	1	303	103841	0.00292
	Reviewer 1	3	1625	103841	0.01565
provided information
	Reviewer 2	14	4032	103841	0.03883
	Reviewer 1	17	5359	103841	0.05161
psychological needs of patient
	Reviewer 2	11	2745	103841	0.02643
	Reviewer 1	1	208	103841	0.002
quality assessment culture
	Reviewer 2	5	2551	103841	0.02457
	Reviewer 1	1	1375	103841	0.01324
quality of care
	Reviewer 2	31	10636	103841	0.10243
	Reviewer 1	22	6898	103841	0.06643
quality of life
	Reviewer 2	6	1368	103841	0.01317
	Reviewer 1	3	663	103841	0.00638
racism
	Reviewer 2	1	205	103841	0.00197
	Reviewer 1	3	394	103841	0.00379
recommendation by professional
	Reviewer 2	9	2714	103841	0.02614
	Reviewer 1	14	3482	103841	0.03353
recommendation of others
	Reviewer 2	9	2469	103841	0.02378
	Reviewer 1	27	9153	103841	0.08814
referred by professional
	Reviewer 2	11	5029	103841	0.04843
	Reviewer 1	9	2875	103841	0.02769
relationship to dentist
	Reviewer 2	15	3371	103841	0.03246
	Reviewer 1	10	2153	103841	0.02073
relationship to staff
	Reviewer 2	11	2589	103841	0.02493
	Reviewer 1	5	965	103841	0.00929
reliability
	Reviewer 2	1	35	103841	0.00034
	Reviewer 1	3	443	103841	0.00427
religious reasons
	Reviewer 2	3	900	103841	0.00867
	Reviewer 1	3	898	103841	0.00865
respect
	Reviewer 2	2	1737	103841	0.01673
	Reviewer 1	2	1737	103841	0.01673
risk
	Reviewer 2	10	5204	103841	0.05012
	Reviewer 1	14	6426	103841	0.06188
safety
	Reviewer 2	5	1519	103841	0.01463
	Reviewer 1	9	3140	103841	0.03024
SARS-CoV-2 infection
	Reviewer 2	1	504	103841	0.00485
	Reviewer 1	1	504	103841	0.00485
satisfaction
	Reviewer 2	16	4971	103841	0.04787
	Reviewer 1	19	4143	103841	0.0399
scented operatory
	Reviewer 2	1	368	103841	0.00354
	Reviewer 1	0	0	103841	0
school requirement
	Reviewer 2	1	457	103841	0.0044
	Reviewer 1	4	1618	103841	0.01558
self-diagnosis
	Reviewer 2	41	10742	103841	0.10345
	Reviewer 1	41	10668	103841	0.10273
self-esteem
	Reviewer 2	11	4176	103841	0.04022
	Reviewer 1	19	7396	103841	0.07122
sensitive
	Reviewer 2	1	475	103841	0.00457
	Reviewer 1	7	1688	103841	0.01626
shame
	Reviewer 2	1	254	103841	0.00245
	Reviewer 1	3	631	103841	0.00608
sickness/unwellness
	Reviewer 2	9	2051	103841	0.01975
	Reviewer 1	12	3285	103841	0.03163
signs of service areas
	Reviewer 2	0	0	103841	0
	Reviewer 1	0	0	103841	0
simplicity
	Reviewer 2	0	0	103841	0
	Reviewer 1	2	196	103841	0.00189
social class
	Reviewer 2	1	165	103841	0.00159
	Reviewer 1	1	165	103841	0.00159
social competence of dentist
	Reviewer 2	15	6338	103841	0.06104
	Reviewer 1	11	4001	103841	0.03853
social competence of staff
	Reviewer 2	16	7245	103841	0.06977
	Reviewer 1	6	1673	103841	0.01611
social enviornment
	Reviewer 2	20	6874	103841	0.0662
	Reviewer 1	16	4020	103841	0.03871
social isolation
	Reviewer 2	9	2316	103841	0.0223
	Reviewer 1	12	3577	103841	0.03445
social pressure
	Reviewer 2	11	4648	103841	0.04476
	Reviewer 1	11	4100	103841	0.03948
social security
	Reviewer 2	0	0	103841	0
	Reviewer 1	1	211	103841	0.00203
source of information
	Reviewer 2	38	11383	103841	0.10962
	Reviewer 1	38	11080	103841	0.1067
special treatment necessary
	Reviewer 2	5	1048	103841	0.01009
	Reviewer 1	5	800	103841	0.0077
specialist
	Reviewer 2	11	4432	103841	0.04268
	Reviewer 1	9	2538	103841	0.02444
specialties in dental practice
	Reviewer 2	2	1514	103841	0.01458
	Reviewer 1	2	2665	103841	0.02566
staff attire
	Reviewer 2	1	229	103841	0.00221
	Reviewer 1	0	0	103841	0
staff behavior
	Reviewer 2	6	885	103841	0.00852
	Reviewer 1	13	3756	103841	0.03617
staff qualification
	Reviewer 2	2	423	103841	0.00407
	Reviewer 1	2	285	103841	0.00274
stuck in traffic
	Reviewer 2	0	0	103841	0
	Reviewer 1	1	325	103841	0.00313
sucessfulness
	Reviewer 2	1	228	103841	0.0022
	Reviewer 1	8	1520	103841	0.01464
surgery necessary
	Reviewer 2	2	1285	103841	0.01237
	Reviewer 1	7	2076	103841	0.01999
technical qualifications
	Reviewer 2	0	0	103841	0
	Reviewer 1	0	0	103841	0
teeth location
	Reviewer 2	2	397	103841	0.00382
	Reviewer 1	2	613	103841	0.0059
time duration of session
	Reviewer 2	3	1334	103841	0.01285
	Reviewer 1	9	2032	103841	0.01957
time off work required
	Reviewer 2	8	2492	103841	0.024
	Reviewer 1	6	1253	103841	0.01207
timemanagement of patient
	Reviewer 2	27	9447	103841	0.09098
	Reviewer 1	29	9054	103841	0.08719
timemanagement of professional
	Reviewer 2	32	12207	103841	0.11755
	Reviewer 1	32	11180	103841	0.10766
tooth color
	Reviewer 2	8	2970	103841	0.0286
	Reviewer 1	6	1969	103841	0.01896
tooth saving
	Reviewer 2	11	2988	103841	0.02877
	Reviewer 1	9	2715	103841	0.02615
transparency
	Reviewer 2	0	0	103841	0
	Reviewer 1	1	1375	103841	0.01324
transportation
	Reviewer 2	13	2749	103841	0.02647
	Reviewer 1	20	5261	103841	0.05066
treatment availability
	Reviewer 2	2	309	103841	0.00298
	Reviewer 1	1	311	103841	0.00299
treatment characteristics
	Reviewer 2	11	2100	103841	0.02022
	Reviewer 1	18	3349	103841	0.03225
treatment period
	Reviewer 2	1	69	103841	0.00066
	Reviewer 1	0	0	103841	0
trust in dentistry
	Reviewer 2	0	0	103841	0
	Reviewer 1	1	225	103841	0.00217
trust in dentists
	Reviewer 2	14	2691	103841	0.02591
	Reviewer 1	15	5982	103841	0.05761
trust in staff
	Reviewer 2	3	299	103841	0.00288
	Reviewer 1	5	562	103841	0.00541
understandable information
	Reviewer 2	0	0	103841	0
	Reviewer 1	4	1262	103841	0.01215
usability
	Reviewer 2	0	0	103841	0
	Reviewer 1	1	147	103841	0.00142
visiting friends/relatives in area
	Reviewer 2	1	1290	103841	0.01242
	Reviewer 1	1	383	103841	0.00369
waiting room facilities
	Reviewer 2	7	3635	103841	0.03501
	Reviewer 1	8	3827	103841	0.03685
waiting time for appointment
	Reviewer 2	16	5170	103841	0.04979
	Reviewer 1	12	3386	103841	0.03261
willingness-to-travel
	Reviewer 2	1	56	103841	0.00054
	Reviewer 1	1	56	103841	0.00054

## Sheet: ICR_Cohen's_Kappa
			Reviewer 1	Reviewer 2
Publication year of article	No. of article (numbering according to Table A6)	Study type	S1. Are there clear research questions?		Kappa - Reviewer 1 (1: yes, 0: no)	Kappa - Reviewer 2 (1: yes, 0: no)	0;0	0;1	1;0	1;1
2019	I.1	I qualitative	yes	yes	1	1	0	0	0	1
2011	I.3	I qualitative	yes	yes	1	1	0	0	0	1
2013	I.5	I qualitative	yes	yes	1	1	0	0	0	1
2018	I.7	I qualitative	yes	yes	1	1	0	0	0	1
2019	I.10	I qualitative	yes	yes	1	1	0	0	0	1
2019	I.21	I qualitative	yes	yes	1	1	0	0	0	1
2012	I.30	I qualitative	yes	yes	1	1	0	0	0	1
2021	I.40	I qualitative	no	no	0	0	1	0	0	0
			S2. Do the collected data allow to address the research questions?
2019	I.1	I qualitative	yes	yes	1	1	0	0	0	1
2011	I.3	I qualitative	yes	yes	1	1	0	0	0	1
2013	I.5	I qualitative	yes	yes	1	1	0	0	0	1
2018	I.7	I qualitative	yes	yes	1	1	0	0	0	1
2019	I.10	I qualitative	yes	yes	1	1	0	0	0	1
2019	I.21	I qualitative	yes	yes	1	1	0	0	0	1
2012	I.30	I qualitative	yes	no	1	0	0	0	1	0
2021	I.40	I qualitative	nn	nn	0	0	1	0	0	0
			1.1.
2019	I.1	I qualitative	nn	nn	1	1	0	0	0	1
2011	I.3	I qualitative	nn	nn	0	1	0	1	0	0
2013	I.5	I qualitative	nn	nn	1	1	0	0	0	1
2018	I.7	I qualitative	nn	nn	1	1	0	0	0	1
2019	I.10	I qualitative	nn	nn	1	1	0	0	0	1
2019	I.21	I qualitative	nn	nn	1	1	0	0	0	1
2012	I.30	I qualitative	nn	nn	1	1	0	0	0	1
2021	I.40	I qualitative	nn	nn	nn	nn	nn	nn	nn	nn
			1.2.
2019	I.1	I qualitative	nn	nn	1	1	0	0	0	1
2011	I.3	I qualitative	nn	nn	1	1	0	0	0	1
2013	I.5	I qualitative	nn	nn	1	1	0	0	0	1
2018	I.7	I qualitative	nn	nn	1	1	0	0	0	1
2019	I.10	I qualitative	nn	nn	1	1	0	0	0	1
2019	I.21	I qualitative	nn	nn	1	1	0	0	0	1
2012	I.30	I qualitative	nn	nn	1	1	0	0	0	1
2021	I.40	I qualitative	nn	nn	nn	nn	nn	nn	nn	nn
			1.3.
2019	I.1	I qualitative	nn	nn	0	0	1	0	0	0
2011	I.3	I qualitative	nn	nn	1	1	0	0	0	1
2013	I.5	I qualitative	nn	nn	0	0	1	0	0	0
2018	I.7	I qualitative	nn	nn	1	1	0	0	0	1
2019	I.10	I qualitative	nn	nn	0	1	0	1	0	0
2019	I.21	I qualitative	nn	nn	1	1	0	0	0	1
2012	I.30	I qualitative	nn	nn	1	1	0	0	0	1
2021	I.40	I qualitative	nn	nn	nn	nn	nn	nn	nn	nn
			1.4.
2019	I.1	I qualitative	nn	nn	1	1	0	0	0	1
2011	I.3	I qualitative	nn	nn	1	1	0	0	0	1
2013	I.5	I qualitative	nn	nn	1	1	0	0	0	1
2018	I.7	I qualitative	nn	nn	1	1	0	0	0	1
2019	I.10	I qualitative	nn	nn	1	1	0	0	0	1
2019	I.21	I qualitative	nn	nn	1	1	0	0	0	1
2012	I.30	I qualitative	nn	nn	1	1	0	0	0	1
2021	I.40	I qualitative	nn	nn	nn	nn	nn	nn	nn	nn
			1.5.
2019	I.1	I qualitative	nn	nn	1	1	0	0	0	1
2011	I.3	I qualitative	nn	nn	1	1	0	0	0	1
2013	I.5	I qualitative	nn	nn	0	0	1	0	0	0
2018	I.7	I qualitative	nn	nn	0	1	0	1	0	0
2019	I.10	I qualitative	nn	nn	0	0	1	0	0	0
2019	I.21	I qualitative	nn	nn	1	1	0	0	0	1
2012	I.30	I qualitative	nn	nn	0	0	1	0	0	0
2021	I.40	I qualitative	nn	nn	nn	nn	nn	nn	nn	nn
		Study design	S1. Are there clear research questions?
2012	IVa.7	IV quantitative descriptive (a. cross-sectional)	yes	yes	1	1	0	0	0	1
2019	IVa.10	IV quantitative descriptive (a. cross-sectional)	yes	yes	1	1	0	0	0	1
2018	IVa.11	IV quantitative descriptive (a. cross-sectional)	yes	yes	1	1	0	0	0	1
2019	IVa.18	IV quantitative descriptive (a. cross-sectional)	yes	yes	1	1	0	0	0	1
2018	IVa.28	IV quantitative descriptive (a. cross-sectional)	yes	yes	1	1	0	0	0	1
2017	IVa.33	IV quantitative descriptive (a. cross-sectional)	yes	yes	1	1	0	0	0	1
2017	IVa.43	IV quantitative descriptive (a. cross-sectional)	yes	yes	1	1	0	0	0	1
2021	IVa.46	IV quantitative descriptive (a. cross-sectional)	yes	yes	1	1	0	0	0	1
2016	IVa.52	IV quantitative descriptive (a. cross-sectional)	yes	yes	1	1	0	0	0	1
2021	IVa.71	IV quantitative descriptive (a. cross-sectional)	yes	yes	1	1	0	0	0	1
2021	IVa.79	IV quantitative descriptive (a. cross-sectional)	yes	yes	1	1	0	0	0	1
2021	IVa.87	IV quantitative descriptive (a. cross-sectional)	yes	yes	1	1	0	0	0	1
2019	IVa.90	IV quantitative descriptive (a. cross-sectional)	yes	yes	1	1	0	0	0	1
2019	IVa.91	IV quantitative descriptive (a. cross-sectional)	yes	yes	1	1	0	0	0	1
2019	IVa.92	IV quantitative descriptive (a. cross-sectional)	yes	yes	1	1	0	0	0	1
2019	IVa.93	IV quantitative descriptive (a. cross-sectional)	yes	yes	1	1	0	0	0	1
2015	IVa.100	IV quantitative descriptive (a. cross-sectional)	yes	yes	1	1	0	0	0	1
2018	IVa.103	IV quantitative descriptive (a. cross-sectional)	yes	yes	1	1	0	0	0	1
2018	IVa.108	IV quantitative descriptive (a. cross-sectional)	yes	yes	1	1	0	0	0	1
2019	IVa.116	IV quantitative descriptive (a. cross-sectional)	yes	yes	1	1	0	0	0	1
2020	IVa.119	IV quantitative descriptive (a. cross-sectional)	yes	yes	1	1	0	0	0	1
2019	IVa.121	IV quantitative descriptive (a. cross-sectional)	no	no	0	0	1	0	0	0
2012	IVa.124	IV quantitative descriptive (a. cross-sectional)	yes	yes	1	1	0	0	0	1
2020	IVa.125	IV quantitative descriptive (a. cross-sectional)	yes	yes	1	1	0	0	0	1
2019	IVa.136	IV quantitative descriptive (a. cross-sectional)	no	no	0	0	1	0	0	0
2016	IVa.139	IV quantitative descriptive (a. cross-sectional)	yes	yes	1	1	0	0	0	1
2015	IVa.140	IV quantitative descriptive (a. cross-sectional)	no	no	0	0	1	0	0	0
2014	IVa.142	IV quantitative descriptive (a. cross-sectional)	yes	yes	1	1	0	0	0	1
2021	IVa.144	IV quantitative descriptive (a. cross-sectional)	yes	yes	1	1	0	0	0	1
2018	IVa.145	IV quantitative descriptive (a. cross-sectional)	yes	yes	1	1	0	0	0	1
2021	IVa.148	IV quantitative descriptive (a. cross-sectional)	no	no	0	0	1	0	0	0
2019	IVa.151	IV quantitative descriptive (a. cross-sectional)	yes	yes	1	1	0	0	0	1
2016	IVa.156	IV quantitative descriptive (a. cross-sectional)	yes	yes	1	1	0	0	0	1
excluded	excluded	IV quantitative descriptive (a. cross-sectional)	no	no	0	0	1	0	0	0
excluded	excluded	IV quantitative descriptive (a. cross-sectional)	yes	yes	1	1	0	0	0	1
2015	IVb.2	IV quantitative descriptive (b. longitudinal)	yes	yes	1	1	0	0	0	1
2019	IVb.3	IV quantitative descriptive (b. longitudinal)	yes	yes	1	1	0	0	0	1
			S2. Do the collected data allow to address the research questions?		0	0	1	0	0	0
2012	IVa.7	IV quantitative descriptive (a. cross-sectional)	yes	yes	1	1	0	0	0	1
2019	IVa.10	IV quantitative descriptive (a. cross-sectional)	yes	yes	1	1	0	0	0	1
2018	IVa.11	IV quantitative descriptive (a. cross-sectional)	yes	yes	1	1	0	0	0	1
2019	IVa.18	IV quantitative descriptive (a. cross-sectional)	yes	yes	1	1	0	0	0	1
2018	IVa.28	IV quantitative descriptive (a. cross-sectional)	yes	yes	1	1	0	0	0	1
2017	IVa.33	IV quantitative descriptive (a. cross-sectional)	yes	yes	1	1	0	0	0	1
2017	IVa.43	IV quantitative descriptive (a. cross-sectional)	yes	no	1	0	0	0	1	0
2021	IVa.46	IV quantitative descriptive (a. cross-sectional)	no	no	0	0	1	0	0	0
2016	IVa.52	IV quantitative descriptive (a. cross-sectional)	yes	yes	1	1	0	0	0	1
2021	IVa.71	IV quantitative descriptive (a. cross-sectional)	yes	yes	1	1	0	0	0	1
2021	IVa.79	IV quantitative descriptive (a. cross-sectional)	yes	yes	1	1	0	0	0	1
2021	IVa.87	IV quantitative descriptive (a. cross-sectional)	yes	yes	1	1	0	0	0	1
2019	IVa.90	IV quantitative descriptive (a. cross-sectional)	yes	yes	1	1	0	0	0	1
2019	IVa.91	IV quantitative descriptive (a. cross-sectional)	yes	yes	1	1	0	0	0	1
2019	IVa.92	IV quantitative descriptive (a. cross-sectional)	yes	yes	1	1	0	0	0	1
2019	IVa.93	IV quantitative descriptive (a. cross-sectional)	yes	yes	1	1	0	0	0	1
2015	IVa.100	IV quantitative descriptive (a. cross-sectional)	yes	yes	1	1	0	0	0	1
2018	IVa.103	IV quantitative descriptive (a. cross-sectional)	yes	yes	1	1	0	0	0	1
2018	IVa.108	IV quantitative descriptive (a. cross-sectional)	yes	yes	1	1	0	0	0	1
2019	IVa.116	IV quantitative descriptive (a. cross-sectional)	yes	yes	1	1	0	0	0	1
2020	IVa.119	IV quantitative descriptive (a. cross-sectional)	yes	yes	1	1	0	0	0	1
2019	IVa.121	IV quantitative descriptive (a. cross-sectional)	nn	nn	nn	nn	nn	nn	nn	nn
2012	IVa.124	IV quantitative descriptive (a. cross-sectional)	yes	yes	1	1	0	0	0	1
2020	IVa.125	IV quantitative descriptive (a. cross-sectional)	yes	yes	1	1	0	0	0	1
2019	IVa.136	IV quantitative descriptive (a. cross-sectional)	nn	nn	0	0	1	0	0	0
2016	IVa.139	IV quantitative descriptive (a. cross-sectional)	yes	yes	1	1	0	0	0	1
2015	IVa.140	IV quantitative descriptive (a. cross-sectional)	nn	nn	nn	nn	nn	nn	nn	nn
2014	IVa.142	IV quantitative descriptive (a. cross-sectional)	yes	yes	1	1	0	0	0	1
2021	IVa.144	IV quantitative descriptive (a. cross-sectional)	yes	yes	1	1	0	0	0	1
2018	IVa.145	IV quantitative descriptive (a. cross-sectional)	yes	yes	1	1	0	0	0	1
2021	IVa.148	IV quantitative descriptive (a. cross-sectional)	nn	nn	nn	nn	nn	nn	nn	nn
2019	IVa.151	IV quantitative descriptive (a. cross-sectional)	yes	yes	1	1	0	0	0	1
2016	IVa.156	IV quantitative descriptive (a. cross-sectional)	yes	yes	1	1	0	0	0	1
excluded	excluded	IV quantitative descriptive (a. cross-sectional)	nn	nn	nn	nn	nn	nn	nn	nn
excluded	excluded	IV quantitative descriptive (a. cross-sectional)	yes	yes	1	1	0	0	0	1
2015	IVb.2	IV quantitative descriptive (b. longitudinal)	yes	yes	1	1	0	0	0	1
2019	IVb.3	IV quantitative descriptive (b. longitudinal)	no	yes	0	1	0	1	0	0
			4.1.
2012	IVa.7	IV quantitative descriptive (a. cross-sectional)	nn	nn	1	1	0	0	0	1
2019	IVa.10	IV quantitative descriptive (a. cross-sectional)	nn	nn	1	1	0	0	0	1
2018	IVa.11	IV quantitative descriptive (a. cross-sectional)	nn	nn	0	0	1	0	0	0
2019	IVa.18	IV quantitative descriptive (a. cross-sectional)	nn	nn	1	1	0	0	0	1
2018	IVa.28	IV quantitative descriptive (a. cross-sectional)	nn	nn	1	1	0	0	0	1
2017	IVa.33	IV quantitative descriptive (a. cross-sectional)	nn	nn	1	0	0	0	1	0
2017	IVa.43	IV quantitative descriptive (a. cross-sectional)	nn	nn	0	1	0	1	0	0
2021	IVa.46	IV quantitative descriptive (a. cross-sectional)	nn	nn	nn	nn	nn	nn	nn	nn
2016	IVa.52	IV quantitative descriptive (a. cross-sectional)	nn	nn	0	0	1	0	0	0
2021	IVa.71	IV quantitative descriptive (a. cross-sectional)	nn	nn	0	0	1	0	0	0
2021	IVa.79	IV quantitative descriptive (a. cross-sectional)	nn	nn	1	0	0	0	1	0
2021	IVa.87	IV quantitative descriptive (a. cross-sectional)	nn	nn	0	0	1	0	0	0
2019	IVa.90	IV quantitative descriptive (a. cross-sectional)	nn	nn	1	1	0	0	0	1
2019	IVa.91	IV quantitative descriptive (a. cross-sectional)	nn	nn	1	1	0	0	0	1
2019	IVa.92	IV quantitative descriptive (a. cross-sectional)	nn	nn	0	1	0	1	0	0
2019	IVa.93	IV quantitative descriptive (a. cross-sectional)	nn	nn	0	0	1	0	0	0
2015	IVa.100	IV quantitative descriptive (a. cross-sectional)	nn	nn	1	1	0	0	0	1
2018	IVa.103	IV quantitative descriptive (a. cross-sectional)	nn	nn	0	0	1	0	0	0
2018	IVa.108	IV quantitative descriptive (a. cross-sectional)	nn	nn	0	0	1	0	0	0
2019	IVa.116	IV quantitative descriptive (a. cross-sectional)	nn	nn	0	0	1	0	0	0
2020	IVa.119	IV quantitative descriptive (a. cross-sectional)	nn	nn	1	1	0	0	0	1
2019	IVa.121	IV quantitative descriptive (a. cross-sectional)	nn	nn	nn	nn	nn	nn	nn	nn
2012	IVa.124	IV quantitative descriptive (a. cross-sectional)	nn	nn	1	1	0	0	0	1
2020	IVa.125	IV quantitative descriptive (a. cross-sectional)	nn	nn	0	0	1	0	0	0
2019	IVa.136	IV quantitative descriptive (a. cross-sectional)	nn	nn	nn	nn	nn	nn	nn	nn
2016	IVa.139	IV quantitative descriptive (a. cross-sectional)	nn	nn	0	0	1	0	0	0
2015	IVa.140	IV quantitative descriptive (a. cross-sectional)	nn	nn	nn	nn	nn	nn	nn	nn
2014	IVa.142	IV quantitative descriptive (a. cross-sectional)	nn	nn	1	1	0	0	0	1
2021	IVa.144	IV quantitative descriptive (a. cross-sectional)	nn	nn	1	1	0	0	0	1
2018	IVa.145	IV quantitative descriptive (a. cross-sectional)	nn	nn	1	1	0	0	0	1
2021	IVa.148	IV quantitative descriptive (a. cross-sectional)	nn	nn	nn	nn	nn	nn	nn	nn
2019	IVa.151	IV quantitative descriptive (a. cross-sectional)	nn	nn	0	1	0	1	0	0
2016	IVa.156	IV quantitative descriptive (a. cross-sectional)	nn	nn	0	0	1	0	0	0
excluded	excluded	IV quantitative descriptive (a. cross-sectional)	nn	nn	1	1	0	0	0	1
excluded	excluded	IV quantitative descriptive (a. cross-sectional)	nn	nn	nn	nn	nn	nn	nn	nn
2015	IVb.2	IV quantitative descriptive (b. longitudinal)	nn	nn	1	1	0	0	0	1
2019	IVb.3	IV quantitative descriptive (b. longitudinal)	nn	nn	nn	nn	nn	nn	nn	nn
			4.2.
2012	IVa.7	IV quantitative descriptive (a. cross-sectional)	nn	nn	0	1	0	1	0	0
2019	IVa.10	IV quantitative descriptive (a. cross-sectional)	nn	nn	1	1	0	0	0	1
2018	IVa.11	IV quantitative descriptive (a. cross-sectional)	nn	nn	1	1	0	0	0	1
2019	IVa.18	IV quantitative descriptive (a. cross-sectional)	nn	nn	1	1	0	0	0	1
2018	IVa.28	IV quantitative descriptive (a. cross-sectional)	nn	nn	1	1	0	0	0	1
2017	IVa.33	IV quantitative descriptive (a. cross-sectional)	nn	nn	1	1	0	0	0	1
2017	IVa.43	IV quantitative descriptive (a. cross-sectional)	nn	nn	0	0	1	0	0	0
2021	IVa.46	IV quantitative descriptive (a. cross-sectional)	nn	nn	nn	nn	nn	nn	nn	nn
2016	IVa.52	IV quantitative descriptive (a. cross-sectional)	nn	nn	1	1	0	0	0	1
2021	IVa.71	IV quantitative descriptive (a. cross-sectional)	nn	nn	1	1	0	0	0	1
2021	IVa.79	IV quantitative descriptive (a. cross-sectional)	nn	nn	1	1	0	0	0	1
2021	IVa.87	IV quantitative descriptive (a. cross-sectional)	nn	nn	1	1	0	0	0	1
2019	IVa.90	IV quantitative descriptive (a. cross-sectional)	nn	nn	1	1	0	0	0	1
2019	IVa.91	IV quantitative descriptive (a. cross-sectional)	nn	nn	1	1	0	0	0	1
2019	IVa.92	IV quantitative descriptive (a. cross-sectional)	nn	nn	0	1	0	1	0	0
2019	IVa.93	IV quantitative descriptive (a. cross-sectional)	nn	nn	0	1	0	1	0	0
2015	IVa.100	IV quantitative descriptive (a. cross-sectional)	nn	nn	1	1	0	0	0	1
2018	IVa.103	IV quantitative descriptive (a. cross-sectional)	nn	nn	1	0	0	0	1	0
2018	IVa.108	IV quantitative descriptive (a. cross-sectional)	nn	nn	1	1	0	0	0	1
2019	IVa.116	IV quantitative descriptive (a. cross-sectional)	nn	nn	0	0	1	0	0	0
2020	IVa.119	IV quantitative descriptive (a. cross-sectional)	nn	nn	1	1	0	0	0	1
2019	IVa.121	IV quantitative descriptive (a. cross-sectional)	nn	nn	nn	nn	nn	nn	nn	nn
2012	IVa.124	IV quantitative descriptive (a. cross-sectional)	nn	nn	1	0	0	0	1	0
2020	IVa.125	IV quantitative descriptive (a. cross-sectional)	nn	nn	1	1	0	0	0	1
2019	IVa.136	IV quantitative descriptive (a. cross-sectional)	nn	nn	nn	nn	nn	nn	nn	nn
2016	IVa.139	IV quantitative descriptive (a. cross-sectional)	nn	nn	0	1	0	1	0	0
2015	IVa.140	IV quantitative descriptive (a. cross-sectional)	nn	nn	nn	nn	nn	nn	nn	nn
2014	IVa.142	IV quantitative descriptive (a. cross-sectional)	nn	nn	1	1	0	0	0	1
2021	IVa.144	IV quantitative descriptive (a. cross-sectional)	nn	nn	1	1	0	0	0	1
2018	IVa.145	IV quantitative descriptive (a. cross-sectional)	nn	nn	0	0	1	0	0	0
2021	IVa.148	IV quantitative descriptive (a. cross-sectional)	nn	nn	nn	nn	nn	nn	nn	nn
2019	IVa.151	IV quantitative descriptive (a. cross-sectional)	nn	nn	1	1	0	0	0	1
2016	IVa.156	IV quantitative descriptive (a. cross-sectional)	nn	nn	1	1	0	0	0	1
excluded	excluded	IV quantitative descriptive (a. cross-sectional)	nn	nn	nn	nn	nn	nn	nn	nn
excluded	excluded	IV quantitative descriptive (a. cross-sectional)	nn	nn	0	0	1	0	0	0
2015	IVb.2	IV quantitative descriptive (b. longitudinal)	nn	nn	0	0	1	0	0	0
2019	IVb.3	IV quantitative descriptive (b. longitudinal)	nn	nn	nn	nn	nn	nn	nn	nn
			4.3.
2012	IVa.7	IV quantitative descriptive (a. cross-sectional)	nn	nn	0	0	1	0	0	0
2019	IVa.10	IV quantitative descriptive (a. cross-sectional)	nn	nn	0	0	1	0	0	0
2018	IVa.11	IV quantitative descriptive (a. cross-sectional)	nn	nn	1	1	0	0	0	1
2019	IVa.18	IV quantitative descriptive (a. cross-sectional)	nn	nn	1	1	0	0	0	1
2018	IVa.28	IV quantitative descriptive (a. cross-sectional)	nn	nn	0	0	1	0	0	0
2017	IVa.33	IV quantitative descriptive (a. cross-sectional)	nn	nn	1	1	0	0	0	1
2017	IVa.43	IV quantitative descriptive (a. cross-sectional)	nn	nn	0	1	0	1	0	0
2021	IVa.46	IV quantitative descriptive (a. cross-sectional)	nn	nn	nn	nn	nn	nn	nn	nn
2016	IVa.52	IV quantitative descriptive (a. cross-sectional)	nn	nn	1	1	0	0	0	1
2021	IVa.71	IV quantitative descriptive (a. cross-sectional)	nn	nn	0	0	1	0	0	0
2021	IVa.79	IV quantitative descriptive (a. cross-sectional)	nn	nn	0	1	0	1	0	0
2021	IVa.87	IV quantitative descriptive (a. cross-sectional)	nn	nn	0	0	1	0	0	0
2019	IVa.90	IV quantitative descriptive (a. cross-sectional)	nn	nn	0	1	0	1	0	0
2019	IVa.91	IV quantitative descriptive (a. cross-sectional)	nn	nn	1	1	0	0	0	1
2019	IVa.92	IV quantitative descriptive (a. cross-sectional)	nn	nn	0	1	0	1	0	0
2019	IVa.93	IV quantitative descriptive (a. cross-sectional)	nn	nn	0	0	1	0	0	0
2015	IVa.100	IV quantitative descriptive (a. cross-sectional)	nn	nn	1	1	0	0	0	1
2018	IVa.103	IV quantitative descriptive (a. cross-sectional)	nn	nn	1	1	0	0	0	1
2018	IVa.108	IV quantitative descriptive (a. cross-sectional)	nn	nn	1	1	0	0	0	1
2019	IVa.116	IV quantitative descriptive (a. cross-sectional)	nn	nn	0	0	1	0	0	0
2020	IVa.119	IV quantitative descriptive (a. cross-sectional)	nn	nn	0	0	1	0	0	0
2019	IVa.121	IV quantitative descriptive (a. cross-sectional)	nn	nn	nn	nn	nn	nn	nn	nn
2012	IVa.124	IV quantitative descriptive (a. cross-sectional)	nn	nn	0	1	0	1	0	0
2020	IVa.125	IV quantitative descriptive (a. cross-sectional)	nn	nn	1	1	0	0	0	1
2019	IVa.136	IV quantitative descriptive (a. cross-sectional)	nn	nn	nn	nn	nn	nn	nn	nn
2016	IVa.139	IV quantitative descriptive (a. cross-sectional)	nn	nn	1	1	0	0	0	1
2015	IVa.140	IV quantitative descriptive (a. cross-sectional)	nn	nn	nn	nn	nn	nn	nn	nn
2014	IVa.142	IV quantitative descriptive (a. cross-sectional)	nn	nn	1	1	0	0	0	1
2021	IVa.144	IV quantitative descriptive (a. cross-sectional)	nn	nn	1	1	0	0	0	1
2018	IVa.145	IV quantitative descriptive (a. cross-sectional)	nn	nn	0	0	1	0	0	0
2021	IVa.148	IV quantitative descriptive (a. cross-sectional)	nn	nn	nn	nn	nn	nn	nn	nn
2019	IVa.151	IV quantitative descriptive (a. cross-sectional)	nn	nn	1	1	0	0	0	1
2016	IVa.156	IV quantitative descriptive (a. cross-sectional)	nn	nn	0	0	1	0	0	0
excluded	excluded	IV quantitative descriptive (a. cross-sectional)	nn	nn	nn	nn	nn	nn	nn	nn
excluded	excluded	IV quantitative descriptive (a. cross-sectional)	nn	nn	1	1	0	0	0	1
2015	IVb.2	IV quantitative descriptive (b. longitudinal)	nn	nn	1	1	0	0	0	1
2019	IVb.3	IV quantitative descriptive (b. longitudinal)	nn	nn	nn	nn	nn	nn	nn	nn
			4.4.
2012	IVa.7	IV quantitative descriptive (a. cross-sectional)	nn	nn	1	1	0	0	0	1
2019	IVa.10	IV quantitative descriptive (a. cross-sectional)	nn	nn	1	1	0	0	0	1
2018	IVa.11	IV quantitative descriptive (a. cross-sectional)	nn	nn	0	0	1	0	0	0
2019	IVa.18	IV quantitative descriptive (a. cross-sectional)	nn	nn	0	0	1	0	0	0
2018	IVa.28	IV quantitative descriptive (a. cross-sectional)	nn	nn	0	0	1	0	0	0
2017	IVa.33	IV quantitative descriptive (a. cross-sectional)	nn	nn	0	0	1	0	0	0
2017	IVa.43	IV quantitative descriptive (a. cross-sectional)	nn	nn	0	0	1	0	0	0
2021	IVa.46	IV quantitative descriptive (a. cross-sectional)	nn	nn	nn	nn	nn	nn	nn	nn
2016	IVa.52	IV quantitative descriptive (a. cross-sectional)	nn	nn	0	0	1	0	0	0
2021	IVa.71	IV quantitative descriptive (a. cross-sectional)	nn	nn	0	0	1	0	0	0
2021	IVa.79	IV quantitative descriptive (a. cross-sectional)	nn	nn	1	1	0	0	0	1
2021	IVa.87	IV quantitative descriptive (a. cross-sectional)	nn	nn	1	0	0	0	1	0
2019	IVa.90	IV quantitative descriptive (a. cross-sectional)	nn	nn	1	1	0	0	0	1
2019	IVa.91	IV quantitative descriptive (a. cross-sectional)	nn	nn	1	1	0	0	0	1
2019	IVa.92	IV quantitative descriptive (a. cross-sectional)	nn	nn	1	1	0	0	0	1
2019	IVa.93	IV quantitative descriptive (a. cross-sectional)	nn	nn	1	1	0	0	0	1
2015	IVa.100	IV quantitative descriptive (a. cross-sectional)	nn	nn	1	1	0	0	0	1
2018	IVa.103	IV quantitative descriptive (a. cross-sectional)	nn	nn	0	0	1	0	0	0
2018	IVa.108	IV quantitative descriptive (a. cross-sectional)	nn	nn	1	1	0	0	0	1
2019	IVa.116	IV quantitative descriptive (a. cross-sectional)	nn	nn	1	0	0	0	1	0
2020	IVa.119	IV quantitative descriptive (a. cross-sectional)	nn	nn	1	1	0	0	0	1
2019	IVa.121	IV quantitative descriptive (a. cross-sectional)	nn	nn	nn	nn	nn	nn	nn	nn
2012	IVa.124	IV quantitative descriptive (a. cross-sectional)	nn	nn	1	1	0	0	0	1
2020	IVa.125	IV quantitative descriptive (a. cross-sectional)	nn	nn	1	1	0	0	0	1
2019	IVa.136	IV quantitative descriptive (a. cross-sectional)	nn	nn	nn	nn	nn	nn	nn	nn
2016	IVa.139	IV quantitative descriptive (a. cross-sectional)	nn	nn	1	1	0	0	0	1
2015	IVa.140	IV quantitative descriptive (a. cross-sectional)	nn	nn	nn	nn	nn	nn	nn	nn
2014	IVa.142	IV quantitative descriptive (a. cross-sectional)	nn	nn	0	0	1	0	0	0
2021	IVa.144	IV quantitative descriptive (a. cross-sectional)	nn	nn	0	1	0	1	0	0
2018	IVa.145	IV quantitative descriptive (a. cross-sectional)	nn	nn	0	0	1	0	0	0
2021	IVa.148	IV quantitative descriptive (a. cross-sectional)	nn	nn	nn	nn	nn	nn	nn	nn
2019	IVa.151	IV quantitative descriptive (a. cross-sectional)	nn	nn	0	1	0	1	0	0
2016	IVa.156	IV quantitative descriptive (a. cross-sectional)	nn	nn	1	1	0	0	0	1
excluded	excluded	IV quantitative descriptive (a. cross-sectional)	nn	nn	nn	nn	nn	nn	nn	nn
excluded	excluded	IV quantitative descriptive (a. cross-sectional)	nn	nn	0	1	0	1	0	0
2015	IVb.2	IV quantitative descriptive (b. longitudinal)	nn	nn	0	0	1	0	0	0
2019	IVb.3	IV quantitative descriptive (b. longitudinal)	nn	nn	nn	nn	nn	nn	nn	nn
			4.5.
2012	IVa.7	IV quantitative descriptive (a. cross-sectional)	nn	nn	1	1	0	0	0	1
2019	IVa.10	IV quantitative descriptive (a. cross-sectional)	nn	nn	1	1	0	0	0	1
2018	IVa.11	IV quantitative descriptive (a. cross-sectional)	nn	nn	0	1	0	1	0	0
2019	IVa.18	IV quantitative descriptive (a. cross-sectional)	nn	nn	1	1	0	0	0	1
2018	IVa.28	IV quantitative descriptive (a. cross-sectional)	nn	nn	0	1	0	1	0	0
2017	IVa.33	IV quantitative descriptive (a. cross-sectional)	nn	nn	1	1	0	0	0	1
2017	IVa.43	IV quantitative descriptive (a. cross-sectional)	nn	nn	1	1	0	0	0	1
2021	IVa.46	IV quantitative descriptive (a. cross-sectional)	nn	nn	nn	nn	nn	nn	nn	nn
2016	IVa.52	IV quantitative descriptive (a. cross-sectional)	nn	nn	0	1	0	1	0	0
2021	IVa.71	IV quantitative descriptive (a. cross-sectional)	nn	nn	1	1	0	0	0	1
2021	IVa.79	IV quantitative descriptive (a. cross-sectional)	nn	nn	1	1	0	0	0	1
2021	IVa.87	IV quantitative descriptive (a. cross-sectional)	nn	nn	1	1	0	0	0	1
2019	IVa.90	IV quantitative descriptive (a. cross-sectional)	nn	nn	0	0	1	0	0	0
2019	IVa.91	IV quantitative descriptive (a. cross-sectional)	nn	nn	1	1	0	0	0	1
2019	IVa.92	IV quantitative descriptive (a. cross-sectional)	nn	nn	1	1	0	0	0	1
2019	IVa.93	IV quantitative descriptive (a. cross-sectional)	nn	nn	1	1	0	0	0	1
2015	IVa.100	IV quantitative descriptive (a. cross-sectional)	nn	nn	0	1	0	1	0	0
2018	IVa.103	IV quantitative descriptive (a. cross-sectional)	nn	nn	1	1	0	0	0	1
2018	IVa.108	IV quantitative descriptive (a. cross-sectional)	nn	nn	1	1	0	0	0	1
2019	IVa.116	IV quantitative descriptive (a. cross-sectional)	nn	nn	1	1	0	0	0	1
2020	IVa.119	IV quantitative descriptive (a. cross-sectional)	nn	nn	1	1	0	0	0	1
2019	IVa.121	IV quantitative descriptive (a. cross-sectional)	nn	nn	nn	nn	nn	nn	nn	nn
2012	IVa.124	IV quantitative descriptive (a. cross-sectional)	nn	nn	1	1	0	0	0	1
2020	IVa.125	IV quantitative descriptive (a. cross-sectional)	nn	nn	1	1	0	0	0	1
2019	IVa.136	IV quantitative descriptive (a. cross-sectional)	nn	nn	nn	nn	nn	nn	nn	nn
2016	IVa.139	IV quantitative descriptive (a. cross-sectional)	nn	nn	1	1	0	0	0	1
2015	IVa.140	IV quantitative descriptive (a. cross-sectional)	nn	nn	nn	nn	nn	nn	nn	nn
2014	IVa.142	IV quantitative descriptive (a. cross-sectional)	nn	nn	1	1	0	0	0	1
2021	IVa.144	IV quantitative descriptive (a. cross-sectional)	nn	nn	1	1	0	0	0	1
2018	IVa.145	IV quantitative descriptive (a. cross-sectional)	nn	nn	0	1	0	1	0	0
2021	IVa.148	IV quantitative descriptive (a. cross-sectional)	nn	nn	nn	nn	nn	nn	nn	nn
2019	IVa.151	IV quantitative descriptive (a. cross-sectional)	nn	nn	1	1	0	0	0	1
2016	IVa.156	IV quantitative descriptive (a. cross-sectional)	nn	nn	1	1	0	0	0	1
excluded	excluded	IV quantitative descriptive (a. cross-sectional)	nn	nn	nn	nn	nn	nn	nn	nn
excluded	excluded	IV quantitative descriptive (a. cross-sectional)	nn	nn	1	1	0	0	0	1
2015	IVb.2	IV quantitative descriptive (b. longitudinal)	nn	nn	0	0	1	0	0	0
2019	IVb.3	IV quantitative descriptive (b. longitudinal)	nn	nn	nn	nn	nn	nn	nn	nn
		Study design	S1. Are there clear research questions?
excluded	excluded	V mixed-methods	no	no	0	0	1	0	0	0
			S2. Do the collected data allow to address the research questions?
excluded	excluded	V mixed-methods	nn	nn	nn	nn	nn	nn	nn	nn	Total
						Sum	55	24	8	186	273
Legend:
article has not been further assessed by MMAT due to answer "no" to question S1 or S2							Reviewer 1
nn	no value for this cell						0	1	Sum	Marginal frequency
excluded	article has been excluded afterwards				Reviewer 2	0	55	24	79	0.289377
						1	8	186	194	0.710623
						Sum	63	210	273
						Marginal frequency	0.230769	0.769231
						Cohen's Kappa
						p0 - relative agreement	0.882784
						pe - random agreement	0.613412
						Kappa =	0.696793
